# Supplementary material for: Impact of serum sodium trajectory on 30-day mortality in traumatic brain injury patients: insights from a retrospective cohort study using MIMIC-IV database
Source: Front Neurol. 2025 Jul 25;16:1618586. doi: 10.3389/fneur.2025.1618586 (PMC12331721; doi:10.3389/fneur.2025.1618586)
Supplement: Supplementary file 1 [file Table_1.XLSX]

## Sheet: Sheet
ICD Code	ICD Version	Diagnostic English Name
3102	9	Closed fracture of vault of skull without mention of intracranial injury, with prolonged [more than 24 hours] loss of consciousness and return to pre-existing conscious level
80000	9	Closed fracture of vault of skull without mention of intracranial injury, with prolonged [more than 24 hours] loss of consciousness, without return to pre-existing conscious level
80001	9	Closed fracture of vault of skull with cerebral laceration and contusion, with prolonged [more than 24 hours] loss of consciousness and return to pre-existing conscious level
80002	9	Closed fracture of vault of skull with cerebral laceration and contusion, with concussion, unspecified
80003	9	Closed fracture of vault of skull without mention of intracranial injury, with moderate [1-24 hours] loss of consciousness
80004	9	Closed fracture of vault of skull without mention of intracranial injury, with concussion, unspecified
80005	9	Closed fracture of vault of skull with subarachnoid, subdural, and extradural hemorrhage, with moderate [1-24 hours] loss of consciousness
80006	9	Closed fracture of vault of skull with subarachnoid, subdural, and extradural hemorrhage, with concussion, unspecified
80009	9	Closed fracture of vault of skull with other and unspecified intracranial hemorrhage, with brief [less than one hour] loss of consciousness
80010	9	Closed fracture of vault of skull with other and unspecified intracranial hemorrhage, with moderate [1-24 hours] loss of consciousness
80011	9	Closed fracture of vault of skull with other and unspecified intracranial hemorrhage, with prolonged [more than 24 hours] loss of consciousness, without return to pre-existing conscious level
80012	9	Closed fracture of vault of skull with other and unspecified intracranial hemorrhage, with concussion, unspecified
80013	9	Closed fracture of vault of skull with intracranial injury of other and unspecified nature, unspecified state of consciousness
80014	9	Closed fracture of vault of skull with intracranial injury of other and unspecified nature, with no loss of consciousness
80015	9	Closed fracture of vault of skull with intracranial injury of other and unspecified nature, with brief [less than one hour] loss of consciousness
80016	9	Closed fracture of vault of skull with intracranial injury of other and unspecified nature, with moderate [1-24 hours] loss of consciousness
80019	9	Closed fracture of vault of skull with intracranial injury of other and unspecified nature, with prolonged [more than 24 hours] loss of consciousness and return to pre-existing conscious level
80020	9	Closed fracture of vault of skull with intracranial injury of other and unspecified nature, with prolonged [more than 24 hours] loss of consciousness, without return to pre-existing conscious level
80021	9	Closed fracture of vault of skull with intracranial injury of other and unspecified nature, with concussion, unspecified
80022	9	Open fracture of vault of skull without mention of intracranial injury, with moderate [1-24 hours] loss of consciousness
80023	9	Open fracture of vault of skull without mention of intracranial injury, with prolonged [more than 24 hours] loss of consciousness and return to pre-existing conscious level
80024	9	Open fracture of vault of skull without mention of intracranial injury, with no loss of consciousness
80025	9	Open fracture of vault of skull without mention of intracranial injury, with prolonged [more than 24 hours] loss of consciousness, without return to pre-existing conscious level
80026	9	Open fracture of vault of skull without mention of intracranial injury, with concussion, unspecified
80029	9	Open fracture of vault of skull with cerebral laceration and contusion, with brief [less than one hour] loss of consciousness
80030	9	Open fracture of vault of skull with cerebral laceration and contusion, with moderate [1-24 hours] loss of consciousness
80031	9	Open fracture of vault of skull with cerebral laceration and contusion, with prolonged [more than 24 hours] loss of consciousness and return to pre-existing conscious level
80032	9	Open fracture of vault of skull with cerebral laceration and contusion, with loss of consciousness of unspecified duration
80033	9	Open fracture of vault of skull with cerebral laceration and contusion, with concussion, unspecified
80034	9	Open fracture of vault of skull with subarachnoid, subdural, and extradural hemorrhage, with moderate [1-24 hours] loss of consciousness
80035	9	Open fracture of vault of skull with subarachnoid, subdural, and extradural hemorrhage, with prolonged [more than 24 hours] loss of consciousness and return to pre-existing conscious level
80036	9	Open fracture of vault of skull with subarachnoid, subdural, and extradural hemorrhage, with concussion, unspecified
80039	9	Open fracture of vault of skull with other and unspecified intracranial hemorrhage, with no loss of consciousness
80040	9	Open fracture of vault of skull with other and unspecified intracranial hemorrhage, with brief [less than one hour] loss of consciousness
80041	9	Open fracture of vault of skull with other and unspecified intracranial hemorrhage, with moderate [1-24 hours] loss of consciousness
80042	9	Open fracture of vault of skull with other and unspecified intracranial hemorrhage, with prolonged [more than 24 hours] loss of consciousness and return to pre-existing conscious level
80043	9	Open fracture of vault of skull with other and unspecified intracranial hemorrhage, with prolonged [more than 24 hours] loss of consciousness, without return to pre-existing conscious level
80044	9	Open fracture of vault of skull with other and unspecified intracranial hemorrhage, with loss of consciousness of unspecified duration
80045	9	Open fracture of vault of skull with other and unspecified intracranial hemorrhage, with concussion, unspecified
80046	9	Open fracture of vault of skull with intracranial injury of other and unspecified nature, unspecified state of consciousness
80049	9	Open fracture of base of skull without mention of intracranial injury, with concussion, unspecified
80050	9	Open fracture of vault of skull with intracranial injury of other and unspecified nature, with brief [less than one hour] loss of consciousness
80051	9	Open fracture of vault of skull with intracranial injury of other and unspecified nature, with moderate [1-24 hours] loss of consciousness
80052	9	Open fracture of vault of skull with intracranial injury of other and unspecified nature, with prolonged [more than 24 hours] loss of consciousness and return to pre-existing conscious level
80053	9	Open fracture of vault of skull with intracranial injury of other and unspecified nature, with prolonged [more than 24 hours] loss of consciousness, without return to pre-existing conscious level
80054	9	Open fracture of vault of skull with intracranial injury of other and unspecified nature, with loss of consciousness of unspecified duration
80055	9	Open fracture of vault of skull with intracranial injury of other and unspecified nature, with concussion, unspecified
80056	9	Closed fracture of base of skull without mention of intra cranial injury, with moderate [1-24 hours] loss of consciousness
80059	9	Closed fracture of base of skull without mention of intra cranial injury, with prolonged [more than 24 hours] loss of consciousness and return to pre-existing conscious level
80060	9	Closed fracture of base of skull without mention of intra cranial injury, with concussion, unspecified
80061	9	Closed fracture of base of skull with other and unspecified intracranial hemorrhage, with moderate [1-24 hours] loss of consciousness
80062	9	Closed fracture of base of skull with intracranial injury of other and unspecified nature, unspecified state of consciousness
80063	9	Closed fracture of base of skull with intracranial injury of other and unspecified nature, with moderate [1-24 hours] loss of consciousness
80064	9	Closed fracture of base of skull with intracranial injury of other and unspecified nature, with prolonged [more than 24 hours] loss of consciousness, without return to pre-existing conscious level
80065	9	Closed fracture of base of skull with intracranial injury of other and unspecified nature, with concussion, unspecified
80066	9	Open fracture of base of skull without mention of intracranial injury, with moderate [1-24 hours] loss of consciousness
80069	9	Open fracture of base of skull without mention of intracranial injury, with prolonged [more than 24 hours] loss of consciousness and return to pre-existing conscious level
80070	9	Open fracture of base of skull without mention of intracranial injury, with prolonged [more than 24 hours] loss of consciousness, without return to pre-existing conscious level
80071	9	Closed fracture of base of skull with intracranial injury of other and unspecified nature, with brief [less than one hour] loss of consciousness
80072	9	Closed fracture of base of skull with intracranial injury of other and unspecified nature, with prolonged [more than 24 hours) loss of consciousness and return to pre-existing conscious level
80073	9	Open fracture of base of skull with cerebral laceration and contusion, with brief [less than one hour] loss of consciousness
80074	9	Open fracture of base of skull with cerebral laceration and contusion, with moderate [1-24 hours] loss of consciousness
80075	9	Open fracture of base of skull with cerebral laceration and contusion, with prolonged [more than 24 hours] loss of consciousness and return to pre-existing conscious level
80076	9	Open fracture of base of skull with cerebral laceration and contusion, with loss of consciousness of unspecified duration
80079	9	Open fracture of base of skull with cerebral laceration and contusion, with concussion, unspecified
80080	9	Open fracture of base of skull with subarachnoid, subdural, and extradural hemorrhage, with moderate [1-24 hours] loss of consciousness
80081	9	Open fracture of base of skull with subarachnoid, subdural, and extradural hemorrhage, with prolonged [more than 24 hours] loss of consciousness and return to pre-existing conscious level
80082	9	Open fracture of base of skull with subarachnoid, subdural, and extradural hemorrhage, with concussion, unspecified
80083	9	Open fracture of base of skull with other and unspecified intracranial hemorrhage, with no loss of consciousness
80084	9	Open fracture of base of skull with other and unspecified intracranial hemorrhage, with brief [less than one hour] loss of consciousness
80085	9	Open fracture of base of skull with other and unspecified intracranial hemorrhage, with moderate [1-24 hours] loss of consciousness
80086	9	Open fracture of base of skull with other and unspecified intracranial hemorrhage, with prolonged [more than 24 hours] loss of consciousness and return to pre-existing conscious level
80089	9	Open fracture of base of skull with other and unspecified intracranial hemorrhage, with prolonged [more than 24 hours] loss of consciousness, without return to pre-existing conscious level
80090	9	Open fracture of base of skull with other and unspecified intracranial hemorrhage, with loss of consciousness of unspecified duration
80091	9	Open fracture of base of skull with other and unspecified intracranial hemorrhage, with concussion, unspecified
80092	9	Open fracture of base of skull with intracranial injury of other and unspecified nature, unspecified state of consciousness
80093	9	Open fracture of base of skull with intracranial injury of other and unspecified nature, with brief [less than one hour] loss of consciousness
80094	9	Open fracture of base of skull with intracranial injury of other and unspecified nature, with moderate [1-24 hours] loss of consciousness
80095	9	Open fracture of base of skull with intracranial injury of other and unspecified nature, with prolonged [more than 24 hours] loss of consciousness and return to pre-existing conscious level
80096	9	Open fracture of base of skull with intracranial injury of other and unspecified nature, with no loss of consciousness
80099	9	Open fracture of base of skull with intracranial injury of other and unspecified nature, with prolonged [more than 24 hours] loss of consciousness, without return to pre-existing conscious level
80100	9	Open fracture of base of skull with intracranial injury of other and unspecified nature, with concussion, unspecified
80101	9	Other closed skull fracture without mention of intracranial injury, with moderate [1-24 hours] loss of consciousness
80102	9	Other closed skull fracture without mention of intracranial injury, with prolonged [more than 24 hours] loss of consciousness and return to pre-existing conscious level
80103	9	Other closed skull fracture without mention of intracranial injury, with prolonged [more than 24 hours] loss of consciousness, without return to pre-existing conscious level
80104	9	Other closed skull fracture without mention of intracranial injury, with concussion, unspecified
80105	9	Other closed skull fracture with cerebral laceration and contusion, unspecified state of consciousness
80106	9	Other closed skull fracture with cerebral laceration and contusion, with prolonged [more than 24 hours] loss of consciousness and return to pre-existing conscious level
80109	9	Other closed skull fracture without mention of intracranial injury, unspecified state of consciousness
80110	9	Other closed skull fracture without mention of intracranial injury, with no loss of consciousness
80111	9	Other closed skull fracture without mention of intracranial injury, with brief [less than one hour] loss of consciousness
80112	9	Other closed skull fracture with cerebral laceration and contusion, with concussion, unspecified
80113	9	Other closed skull fracture with subarachnoid, subdural, and extradural hemorrhage, with moderate [1-24 hours] loss of consciousness
80114	9	Other closed skull fracture with subarachnoid, subdural, and extradural hemorrhage, with prolonged [more than 24 hours] loss of consciousness and return to pre-existing conscious level
80115	9	Other closed skull fracture with subarachnoid, subdural, and extradural hemorrhage, with concussion, unspecified
80116	9	Other closed skull fracture with other and unspecified intracranial hemorrhage, unspecified state of unconsciousness
80119	9	Other closed skull fracture with other and unspecified intracranial hemorrhage, with moderate [1-24 hours] loss of consciousness
80120	9	Other closed skull fracture with other and unspecified intracranial hemorrhage, with prolonged [more than 24 hours] loss of consciousness and return to pre-existing conscious level
80121	9	Other closed skull fracture with other and unspecified intracranial hemorrhage, with prolonged [more than 24 hours] loss of consciousness, without return to pre-existing conscious level
80122	9	Other closed skull fracture with other and unspecified intracranial hemorrhage, with concussion, unspecified
80123	9	Other closed skull fracture with intracranial injury of other and unspecified nature, unspecified state of consciousness
80124	9	Other closed skull fracture with intracranial injury of other and unspecified nature, with no loss of consciousness
80125	9	Other closed skull fracture with intracranial injury of other and unspecified nature, with brief [less than one hour] loss of consciousness
80126	9	Other closed skull fracture with intracranial injury of other and unspecified nature, with moderate [1-24 hours] loss of consciousness
80129	9	Other closed skull fracture with intracranial injury of other and unspecified nature, with prolonged [more than 24 hours] loss of consciousness and return to pre-existing conscious level
80130	9	Other closed skull fracture with intracranial injury of other and unspecified nature, with prolonged [more than 24 hours] loss of consciousness, without return to pre-existing conscious level
80131	9	Other closed skull fracture with intracranial injury of other and unspecified nature, with loss of consciousness of unspecified duration
80132	9	Other closed skull fracture with intracranial injury of other and unspecified nature, with concussion, unspecified
80133	9	Other open skull fracture without mention of injury, unspecified state of consciousness
80134	9	Other open skull fracture without mention of intracranial injury, with no loss of consciousness
80135	9	Other open skull fracture without mention of intracranial injury, with brief [less than one hour] loss of consciousness
80136	9	Other open skull fracture without mention of intracranial injury, with moderate [1-24 hours] loss of consciousness
80139	9	Other open skull fracture without mention of intracranial injury, with prolonged [more than 24 hours] loss of consciousness and return to pre-existing conscious level
80140	9	Other open skull fracture without mention of intracranial injury, with prolonged [more than 24 hours] loss of consciousness, without return to pre-existing conscious level
80141	9	Other open skull fracture without mention of intracranial injury, with loss of consciousness of unspecified duration
80142	9	Other open skull fracture without mention of intracranial injury, with concussion, unspecified
80143	9	Other open skull fracture with cerebral laceration and contusion, unspecified state of consciousness
80144	9	Other open skull fracture with cerebral laceration and contusion, with no loss of consciousness
80145	9	Other open skull fracture with cerebral laceration and contusion, with moderate [1-24 hours] loss of consciousness
80146	9	Other open skull fracture with cerebral laceration and contusion, with prolonged [more than 24 hours] loss of consciousness and return to pre-existing conscious level
80149	9	Other open skull fracture with cerebral laceration and contusion, with prolonged [more than 24 hours] loss of consciousness, without return to pre-existing conscious level
80150	9	Other open skull fracture with cerebral laceration and contusion, with concussion, unspecified
80151	9	Other open skull fracture with subarachnoid, subdural, and extradural hemorrhage, with no loss of consciousness
80152	9	Other open skull fracture with subarachnoid, subdural, and extradural hemorrhage, with moderate [1-24 hours] loss of consciousness
80153	9	Other open skull fracture with subarachnoid, subdural, and extradural hemorrhage, with prolonged [more than 24 hours] loss of consciousness and return to pre-existing conscious level
80154	9	Other open skull fracture with subarachnoid, subdural, and extradural hemorrhage, with concussion, unspecified
80155	9	Other open skull fracture with other and unspecified intracranial hemorrhage, unspecified state of consciousness
80156	9	Other open skull fracture with other and unspecified intracranial hemorrhage, with no loss of consciousness
80159	9	Other open skull fracture with other and unspecified intracranial hemorrhage, with brief [less than one hour] loss of consciousness
80160	9	Other open skull fracture with other and unspecified intracranial hemorrhage, with moderate [1-24 hours] loss of consciousness
80161	9	Other open skull fracture with other and unspecified intracranial hemorrhage, with prolonged [more than 24 hours] loss of consciousness and return to pre-existing conscious level
80162	9	Other open skull fracture with other and unspecified intracranial hemorrhage, with prolonged [more than 24 hours] loss of consciousness, without return to pre-existing conscious level
80163	9	Other open skull fracture with other and unspecified intracranial hemorrhage, with loss of consciousness of unspecified duration
80164	9	Other open skull fracture with other and unspecified intracranial hemorrhage, with concussion, unspecified
80165	9	Other open skull fracture with intracranial injury of other and unspecified nature, unspecified state of consciousness
80166	9	Other open skull fracture with intracranial injury of other and unspecified nature, with no loss of consciousness
80169	9	Other open skull fracture with intracranial injury of other and unspecified nature, with brief [less than one hour] loss of consciousness
80170	9	Other open skull fracture with intracranial injury of other and unspecified nature, with moderate [1-24 hours] loss of consciousness
80171	9	Other open skull fracture with intracranial injury of other and unspecified nature, with prolonged [more than 24 hours] loss of consciousness and return to pre-existing conscious level
80172	9	Other open skull fracture with intracranial injury of other and unspecified nature, with prolonged [more than 24 hours] loss of consciousness, without return to pre-existing conscious level
80173	9	Other open skull fracture with intracranial injury of other and unspecified nature, with loss of consciousness of unspecified duration
80174	9	Other open skull fracture with intracranial injury of other and unspecified nature, with concussion, unspecified
80175	9	Closed fractures involving skull or face with other bones, without mention of intracranial injury, with no loss of consciousness
80176	9	Closed fractures involving skull or face with other bones, without mention of intracranial injury, with brief [less than one hour] loss of consciousness
80179	9	Closed fractures involving skull or face with other bones, without mention of intracranial injury, with moderate [1-24 hours] loss of consciousness
80180	9	Closed fractures involving skull or face with other bones, without mention or intracranial injury, with prolonged [more than 24 hours] loss of consciousness and return to pre-existing conscious level
80181	9	Closed fractures involving skull of face with other bones, without mention of intracranial injury, with prolonged [more than 24 hours] loss of consciousness, without return to pre-existing conscious level
80182	9	Closed fractures involving skull of face with other bones, without mention of intracranial injury, with loss of consciousness of unspecified duration
80183	9	Closed fractures involving skull of face with other bones, without mention of intracranial injury, with concussion, unspecified
80184	9	Closed fractures involving skull or face with other bones, with cerebral laceration and contusion, unspecified state of consciousness
80185	9	Closed fractures involving skull or face with other bones, with cerebral laceration and contusion, with no loss of consciousness
80186	9	Closed fractures involving skull or face with other bones, with cerebral laceration and contusion, with brief [less than one hour] loss of consciousness
80189	9	Closed fractures involving skull or face with other bones, with cerebral laceration and contusion, with moderate [1-24 hours] loss of consciousness
80190	9	Closed fractures involving skull or face with other bones, with cerebral laceration and contusion, with prolonged [more than 24 hours] loss of consciousness and return to pre-existing conscious level
80191	9	Closed fractures involving skull or face with other bones, with cerebral laceration and contusion, with prolonged [more than 24 hours] loss of consciousness, without return to pre-existing conscious level
80192	9	Closed fractures involving skull or face with other bones, with cerebral laceration and contusion, with loss of consciousness of unspecified duration
80193	9	Closed fractures involving skull or face with other bones, with cerebral laceration and contusion, with concussion, unspecified
80194	9	Closed fractures involving skull or face with other bones, without mention of intracranial injury, unspecified state of consciousness
80195	9	Closed fractures involving skull or face with other bones with subarachnoid, subdural, and extradural hemorrhage, with moderate [1-24 hours] loss of consciousness
80196	9	Closed fractures involving skull or face with other bones with subarachnoid, subdural, and extradural hemorrhage, with prolonged [more than 24 hours] loss of consciousness and return to pre-existing conscious level
80199	9	Closed fractures involving skull or face with other bones with subarachnoid, subdural, and extradural hemorrhage, with concussion, unspecified
80300	9	Closed fractures involving skull or face with other bones, with other and unspecified intracranial hemorrhage, unspecified state of consciousness
80301	9	Closed fractures involving skull or face with other bones, with other and unspecified intracranial hemorrhage, with brief [less than one hour] loss of consciousness
80302	9	Closed fractures involving skull or face with other bones, with other and unspecified intracranial hemorrhage, with moderate [1-24 hours] loss of consciousness
80303	9	Closed fractures involving skull or face with other bones, with other and unspecified intracranial hemorrhage, with prolonged [more than 24 hours] loss of consciousness and return to pre- existing conscious level
80304	9	Closed fractures involving skull or face with other bones, with other and unspecified intracranial hemorrhage, with prolonged [more than 24 hours] loss of consciousness, without return to pre-existing conscious level
80305	9	Closed fractures involving skull or face with other bones, with other and unspecified intracranial hemorrhage, with concussion, unspecified
80306	9	Closed fractures involving skull or face with other bones, with intracranial injury of other and unspecified nature, unspecified state of consciousness
80309	9	Closed fractures involving skull or face with other bones, with intracranial injury of other and unspecified nature, with brief [less than one hour] loss of consciousness
80310	9	Closed fractures involving skull or face with other bones, with intracranial injury of other and unspecified nature, with moderate [1-24 hours] loss of consciousness
80311	9	Closed fractures involving skull or face with other bones, with intracranial injury of other and unspecified nature, with prolonged [more than 24 hours] loss of consciousness and return to pre-existing conscious level
80312	9	Closed fractures involving skull or face with other bones, with intracranial injury of other and unspecified nature, with prolonged [more than 24 hours] loss of consciousness, without return to pre-existing conscious level
80313	9	Closed fractures involving skull or face with other bones, with intracranial injury of other and unspecified nature, with loss of consciousness of unspecified duration
80314	9	Closed fractures involving skull or face with other bones, with intracranial injury of other and unspecified nature, with concussion, unspecified
80315	9	Open fractures involving skull or face with other bones, without mention of intracranial injury, unspecified state of consciousness
80316	9	Closed fractures involving skull or face with other bones, with intracranial injury of other and unspecified nature, with no loss of consciousness
80319	9	Open fractures involving skull or face with other bones, without mention of intracranial injury, with no loss of consciousness
80320	9	Open fractures involving skull or face with other bones, without mention of intracranial injury, with brief [less than one hour] loss of consciousness
80321	9	Open fractures involving skull or face with other bones, without mention of intracranial injury, with moderate [1-24 hours] loss of consciousness
80322	9	Open fractures involving skull or face with other bones, without mention of intracranial injury, with prolonged [more than 24 hours] loss of consciousness and return to pre-existing conscious level
80323	9	Open fractures involving skull or face with other bones, without mention of intracranial injury, with prolonged [more than 24 hours] loss of consciousness, without return to pre-existing conscious level
80324	9	Open fractures involving skull or face with other bones, without mention of intracranial injury, with loss of consciousness of unspecified duration
80325	9	Open fractures involving skull or face with other bones, without mention of intracranial injury, with concussion, unspecified
80326	9	Open fractures involving skull or face with other bones, with cerebral laceration and contusion, unspecified state of consciousness
80329	9	Open fractures involving skull or face with other bones, with cerebral laceration and contusion, with no loss of consciousness
80330	9	Open fractures involving skull or face with other bones, with cerebral laceration and contusion, with brief [less than one hour] loss of consciousness
80331	9	Open fractures involving skull or face with other bones, with cerebral laceration and contusion, with moderate [1-24 hours] loss of consciousness
80332	9	Open fractures involving skull or face with other bones, with cerebral laceration and contusion, with prolonged [more than 24 hours] loss of consciousness and return to pre-existing conscious level
80333	9	Open fractures involving skull or face with other bones, with cerebral laceration and contusion, with prolonged [more than 24 hours] loss of consciousness, without return to pre-existing conscious level
80334	9	Open fractures involving skull or face with other bones, with cerebral laceration and contusion, with loss of consciousness of unspecified duration
80335	9	Open fractures involving skull or face with other bones, with cerebral laceration and contusion, with concussion, unspecified
80336	9	Open fractures involving skull or face with other bones with subarachnoid, subdural, and extradural hemorrhage, unspecified state of consciousness
80339	9	Open fractures involving skull or face with other bones with subarachnoid, subdural, and extradural hemorrhage, with no loss of consciousness
80340	9	Open fractures involving skull or face with other bones with subarachnoid, subdural, and extradural hemorrhage, with brief [less than one hour] loss of consciousness
80341	9	Open fractures involving skull or face with other bones with subarachnoid, subdural, and extradural hemorrhage, with moderate [1-24 hours] loss of consciousness
80342	9	Open fractures involving skull or face with other bones with subarachnoid, subdural, and extradural hemorrhage, with prolonged [more than 24 hours] loss of consciousness and return to pre-existing conscious level
80343	9	Open fractures involving skull or face with other bones with subarachnoid, subdural, and extradural hemorrhage, with prolonged [more than 24 hours] loss of consciousness, without return to pre-existing conscious level
80344	9	Open fractures involving skull or face with other bones with subarachnoid, subdural, and extradural hemorrhage, with concussion, unspecified
80345	9	Open fractures involving skull or face with other bones, with other and unspecified intracranial hemorrhage, unspecified state of consciousness
80346	9	Open fractures involving skull or face with other bones, with other and unspecified intracranial hemorrhage, with no loss of consciousness
80349	9	Open fractures involving skull or face with other bones, with other and unspecified intracranial hemorrhage, with brief [less than one hour] loss of consciousness
80350	9	Open fractures involving skull or face with other bones, with other and unspecified intracranial hemorrhage, with moderate [1-24 hours] loss of consciousness
80351	9	Open fractures involving skull or face with other bones, with other and unspecified intracranial hemorrhage, with prolonged [more than 24 hours] loss of consciousness and return to pre-existing conscious level
80352	9	Open fractures involving skull or face with other bones, with other and unspecified intracranial hemorrhage, with prolonged [more than 24 hours] loss consciousness, without return to pre-existing conscious level
80353	9	Open fractures involving skull or face with other bones, with other and unspecified intracranial hemorrhage, with loss of consciousness of unspecified duration
80354	9	Open fractures involving skull or face with other bones, with other and unspecified intracranial hemorrhage, with concussion, unspecified
80355	9	Open fractures involving skull or face with other bones, with intracranial injury of other and unspecified nature, unspecified state of consciousness
80356	9	Open fractures involving skull or face with other bones, with intracranial injury of other and unspecified nature, with no loss of consciousness
80359	9	Open fractures involving skull or face with other bones, with intracranial injury of other and unspecified nature, with brief [less than one hour] loss of consciousness
80360	9	Open fractures involving skull or face with other bones, with intracranial injury of other and unspecified nature, with moderate [1-24 hours] loss of consciousness
80361	9	Open fractures involving skull or face with other bones, with intracranial injury of other and unspecified nature, with prolonged [more than 24 hours] loss of consciousness and return to pre-existing conscious level
80362	9	Open fractures involving skull or face with other bones, with intracranial injury of other and unspecified nature, with prolonged [more than 24 hours] loss of consciousness without return to pre-existing conscious level
80363	9	Open fractures involving skull or face with other bones, with intracranial injury of other and unspecified nature, with loss of consciousness of unspecified duration
80364	9	Open fractures involving skull or face with other bones, with intracranial injury of other and unspecified nature, with concussion, unspecified
80365	9	Concussion with prolonged loss of consciousness and return to pre-existing conscious level
80366	9	Concussion with prolonged loss of consciousness, without return to pre-existing conscious level
80369	9	Cortex (cerebral) contusion without mention of open intracranial wound, with prolonged [more than 24 hours] loss of consciousness and return to pre-existing conscious level
80370	9	Concussion, with loss of consciousness from 31 to 59 minutes
80371	9	Cortex (cerebral) contusion without mention of open intracranial wound, with concussion, unspecified
80372	9	Cortex (cerebral) contusion with open intracranial wound, with no loss of consciousness
80373	9	Cortex (cerebral) contusion with open intracranial wound, with brief [less than one hour] loss of consciousness
80374	9	Cortex (cerebral) contusion with open intracranial wound, with moderate [1-24 hours] loss of consciousness
80375	9	Cortex (cerebral) contusion with open intracranial wound, with prolonged [more than 24 hours] loss of consciousness and return to pre-existing conscious level
80376	9	Cortex (cerebral) contusion with open intracranial wound, with prolonged [more than 24 hours] loss of consciousness without return to pre-existing conscious level
80379	9	Cortex (cerebral) contusion with open intracranial wound, with loss of consciousness of unspecified duration
80380	9	Cortex (cerebral) contusion with open intracranial wound, with concussion, unspecified
80381	9	Cortex (cerebral) laceration without mention of open intracranial wound, with brief [less than one hour] loss of consciousness
80382	9	Cortex (cerebral) laceration without mention of open intracranial wound, with moderate [1-24 hours] loss of consciousness
80383	9	Cortex (cerebral) laceration without mention of open intracranial wound, with prolonged [more than 24 hours] loss of consciousness and return to pre-existing conscious level
80384	9	Cortex (cerebral) laceration without mention of open intracranial wound, with concussion, unspecified
80385	9	Cortex (cerebral) laceration with open intracranial wound, unspecified state of consciousness
80386	9	Cortex (cerebral) laceration with open intracranial wound, with no loss of consciousness
80389	9	Cortex (cerebral) laceration with open intracranial wound, with brief [less than one hour] loss of consciousness
80390	9	Cortex (cerebral) laceration with open intracranial wound, with moderate [1-24 hours] loss of consciousness
80391	9	Cortex (cerebral) laceration with open intracranial wound, with prolonged [more than 24 hours] loss of consciousness and return to pre-existing conscious level
80392	9	Cortex (cerebral) laceration with open intracranial wound, with prolonged [more than 24 hours] loss of consciousness without return to pre-existing conscious level
80393	9	Cortex (cerebral) laceration with open intracranial wound, with loss of consciousness of unspecified duration
80394	9	Cortex (cerebral) laceration with open intracranial wound, with concussion, unspecified
80395	9	Cortex (cerebral) contusion with open intracranial wound, unspecified state of consciousness
80396	9	Cortex (cerebral) laceration without mention of open intracranial wound, with loss of consciousness of unspecified duration
80399	9	Cerebellar or brain stem contusion without mention of open intracranial wound, with moderate [1-24 hours] loss of consciousness
80400	9	Cerebellar or brain stem contusion without mention of open intracranial wound, with prolonged [more than 24 hours] loss consciousness and return to pre-existing conscious level
80401	9	Cerebellar or brain stem contusion without mention of open intracranial wound, with prolonged [more than 24 hours] loss of consciousness without return to pre-existing conscious level
80402	9	Cerebellar or brain stem contusion without mention of open intracranial wound, with concussion, unspecified
80403	9	Cerebellar or brain stem contusion with open intracranial wound, with no loss of consciousness
80404	9	Cerebellar or brain stem contusion with open intracranial wound, with brief [less than one hour] loss of consciousness
80405	9	Cerebellar or brain stem contusion with open intracranial wound, with moderate [1-24 hours] loss of consciousness
80406	9	Cerebellar or brain stem contusion with open intracranial wound, with prolonged [more than 24 hours] loss of consciousness and return to pre-existing conscious level
80409	9	Cerebellar or brain stem contusion with open intracranial wound, with prolonged [more than 24 hours] loss of consciousness without return to pre-existing conscious level
80410	9	Cerebellar or brain stem contusion with open intracranial wound, with loss of consciousness of unspecified duration
80411	9	Cerebellar or brain stem contusion with open intracranial wound, with concussion, unspecified
80412	9	Cerebellar or brain stem laceration without mention of open intracranial wound, with no loss of consciousness
80413	9	Cerebellar or brain stem laceration without mention of open intracranial wound, with moderate [1-24 hours] loss of consciousness
80414	9	Cerebellar or brain stem laceration without mention of open intracranial wound, with prolonged [more than 24 hours] loss of consciousness and return to pre-existing conscious level
80415	9	Cerebellar or brain stem laceration without mention of open intracranial wound, with prolonged [more than 24 hours] loss of consciousness without return to pre-existing conscious level
80416	9	Cerebellar or brain stem laceration without mention of open intracranial wound, with loss of consciousness of unspecified duration
80419	9	Cerebellar or brain stem laceration without mention of open intracranial wound, with concussion, unspecified
80420	9	Cerebellar or brain stem laceration with open intracranial wound, unspecified state of consciousness
80421	9	Cerebellar or brain stem laceration with open intracranial wound, with no loss of consciousness
80422	9	Cerebellar or brain stem laceration with open intracranial wound, with brief [less than one hour] loss of consciousness
80423	9	Cerebellar or brain stem laceration with open intracranial wound, with moderate [1-24 hours] loss of consciousness
80424	9	Cerebellar or brain stem laceration with open intracranial wound, with prolonged [more than 24 hours] loss of consciousness and return to pre-existing conscious level
80425	9	Cerebellar or brain stem laceration with open intracranial wound, with prolonged [more than 24 hours] loss of consciousness without return to pre-existing conscious level
80426	9	Cerebellar or brain stem laceration with open intracranial wound, with concussion, unspecified
80429	9	Other and unspecified cerebral laceration and contusion, without mention of open intracranial wound, with prolonged [more than 24 hours] loss of consciousness and return to pre- existing conscious level
80430	9	Other and unspecified cerebral laceration and contusion, with open intracranial wound, unspecified state of consciousness
80431	9	Other and unspecified cerebral laceration and contusion, with open intracranial wound, with brief [less than one hour] loss of consciousness
80432	9	Other and unspecified cerebral laceration and contusion, with open intracranial wound, with moderate [1-24 hours] loss of consciousness
80433	9	Other and unspecified cerebral laceration and contusion, with open intracranial wound, with concussion, unspecified
80434	9	Subarachnoid hemorrhage following injury with open intracranial wound, with moderate [1-24 hours] loss of consciousness
80435	9	Subarachnoid hemorrhage following injury with open intracranial wound, with prolonged [more than 24 hours) loss of consciousness and return to pre-existing conscious level
80436	9	Other and unspecified cerebral laceration and contusion, with open intracranial wound, with no loss of consciousness
80439	9	Subarachnoid hemorrhage following injury with open intracranial wound, unspecified state of consciousness
80440	9	Subarachnoid hemorrhage following injury with open intracranial wound, with brief [less than one hour] loss of consciousness
80441	9	Subarachnoid hemorrhage following injury with open intracranial wound, with prolonged [more than 24 hours] loss of consciousness without return to pre-existing conscious level
80442	9	Subarachnoid hemorrhage following injury with open intracranial wound, with concussion, unspecified
80443	9	Subdural hemorrhage following injury with open intracranial wound, with moderate [1-24 hours] loss of consciousness
80444	9	Subdural hemorrhage following injury with open intracranial wound, with prolonged [more than 24 hours] loss of consciousness and return to pre-existing conscious level
80445	9	Extradural hemorrhage following injury without mention of open intracranial wound, with moderate [1-24 hours] loss of consciousness
80446	9	Extradural hemorrhage following injury without mention of open intracranial wound, with prolonged [more than 24 hours] loss of consciousness and return to pre-existing conscious level
80449	9	Extradural hemorrhage following injury without mention of open intracranial wound, with concussion, unspecified
80450	9	Extradural hemorrhage following injury with open intracranial wound, unspecified state of consciousness
80451	9	Extradural hemorrhage following injury with open intracranial wound, with no loss of consciousness
80452	9	Extradural hemorrhage following injury with open intracranial wound, with brief [less than one hour] loss of consciousness
80453	9	Extradural hemorrhage following injury with open intracranial wound, with moderate [1-24 hours] loss of consciousness
80454	9	Subdural hemorrhage following injury with open intracranial wound, with loss of consciousness of unspecified duration
80455	9	Extradural hemorrhage following injury with open intracranial wound, with prolonged [more than 24 hours] loss of consciousness and return to pre-existing conscious level
80456	9	Extradural hemorrhage following injury with open intracranial wound, with prolonged [more than 24 hours] loss of consciousness without return to pre-existing conscious level
80459	9	Extradural hemorrhage following injury with open intracranial wound, with concussion, unspecified
80460	9	Other and unspecified intracranial hemorrhage following injury without mention of open intracranial wound, with moderate [1-24 hours] loss of consciousness
80461	9	Other and unspecified intracranial hemorrhage following injury with open intracranial wound, unspecified state of consciousness
80462	9	Other and unspecified intracranial hemorrhage following injury with open intracranial wound, with no loss of consciousness
80463	9	Other and unspecified intracranial hemorrhage following injury with open intracranial wound, with moderate [1-24 hours] loss of consciousness
80464	9	Other and unspecified intracranial hemorrhage following injury with open intracranial wound, with prolonged [more than 24 hours] loss of consciousness and return to pre-existing conscious level
80465	9	Other and unspecified intracranial hemorrhage following injury with open intracranial wound, with prolonged [more than 24 hours] loss of consciousness without return to pre-existing conscious level
80466	9	Other and unspecified intracranial hemorrhage following injury with open intracranial wound, with concussion, unspecified
80469	9	Intracranial injury of other and unspecified nature without mention of open intracranial wound, with moderate [1-24 hours] loss of consciousness
80470	9	Intracranial injury of other and unspecified nature without mention of open intracranial wound, with prolonged [more than 24 hours] loss of consciousness and return to pre-existing conscious level
80471	9	Extradural hemorrhage following injury with open intracranial wound, with loss of consciousness of unspecified duration
80472	9	Other and unspecified intracranial hemorrhage following injury with open intracranial wound, with brief [less than one hour] loss of consciousness
80473	9	Intracranial injury of other and unspecified nature without mention of open intracranial wound, with concussion, unspecified
80474	9	Intracranial injury of other and unspecified nature with open intracranial wound, unspecified state of consciousness
80475	9	Intracranial injury of other and unspecified nature with open intracranial wound, with no loss of consciousness
80476	9	Intracranial injury of other and unspecified nature with open intracranial wound, with brief [less than one hour] loss of consciousness
80479	9	Intracranial injury of other and unspecified nature with open intracranial wound, with moderate [1-24 hours] loss of consciousness
80480	9	Intracranial injury of other and unspecified nature with open intracranial wound, with prolonged [more than 24 hours] loss of consciousness and return to pre-existing conscious level
80481	9	Intracranial injury of other and unspecified nature with open intracranial wound, with prolonged [more than 24 hours] loss of consciousness without return to pre-existing conscious level
80482	9	Intracranial injury of other and unspecified nature with open intracranial wound, with loss of consciousness of unspecified duration
80483	9	Intracranial injury of other and unspecified nature with open intracranial wound, with concussion, unspecified
80484	9	Injury to optic pathways
80485	9	Injury to optic chiasm
80486	9	Injury to visual cortex
80489	9	Postconcussion syndrome
80490	9	Closed fracture of vault of skull without mention of intracranial injury, unspecified state of consciousness
80491	9	Closed fracture of vault of skull without mention of intracranial injury, with no loss of consciousness
80492	9	Closed fracture of vault of skull without mention of intracranial injury, with brief [less than one hour] loss of consciousness
80493	9	Closed fracture of vault of skull without mention of intracranial injury, with loss of consciousness of unspecified duration
80494	9	Closed fracture of vault of skull with cerebral laceration and contusion, unspecified state of consciousness
80495	9	Closed fracture of vault of skull with cerebral laceration and contusion, with no loss of consciousness
80496	9	Closed fracture of vault of skull with cerebral laceration and contusion, with brief [less than one hour] loss of consciousness
80499	9	Closed fracture of vault of skull with cerebral laceration and contusion, with moderate [1-24 hours] loss of consciousness
8500	9	Closed fracture of vault of skull with cerebral laceration and contusion, with prolonged [more than 24 hours] loss of consciousness, without return to pre-existing conscious level
85011	9	Closed fracture of vault of skull with cerebral laceration and contusion, with loss of consciousness of unspecified duration
85012	9	Closed fracture of vault of skull with subarachnoid, subdural, and extradural hemorrhage, unspecified state of consciousness
8502	9	Closed fracture of vault of skull with subarachnoid, subdural, and extradural hemorrhage, with no loss of consciousness
8503	9	Closed fracture of vault of skull with subarachnoid, subdural, and extradural hemorrhage, with brief [less than one hour] loss of consciousness
8504	9	Closed fracture of vault of skull with subarachnoid, subdural, and extradural hemorrhage, with prolonged [more than 24 hours] loss of consciousness and return to pre-existing conscious level
8505	9	Closed fracture of vault of skull with subarachnoid, subdural, and extradural hemorrhage, with prolonged [more than 24 hours] loss of consciousness, without return to pre-existing conscious level
8509	9	Closed fracture of vault of skull with subarachnoid, subdural, and extradural hemorrhage, with loss of consciousness of unspecified duration
85100	9	Closed fracture of vault of skull with other and unspecified intracranial hemorrhage, unspecified state of consciousness
85101	9	Closed fracture of vault of skull with other and unspecified intracranial hemorrhage, with no loss of consciousness
85102	9	Closed fracture of vault of skull with other and unspecified intracranial hemorrhage, with prolonged [more than 24 hours] loss of consciousness and return to pre-existing conscious level
85103	9	Closed fracture of vault of skull with other and unspecified intracranial hemorrhage, with loss of consciousness of unspecified duration
85104	9	Closed fracture of vault of skull with intracranial injury of other and unspecified nature, with loss of consciousness of unspecified duration
85105	9	Open fracture of vault of skull without mention of intracranial injury, unspecified state of consciousness
85106	9	Open fracture of vault of skull without mention of intracranial injury, with brief [less than one hour] loss of consciousness
85109	9	Open fracture of vault of skull without mention of intracranial injury, with loss of consciousness of unspecified duration
85110	9	Open fracture of vault of skull with cerebral laceration and contusion, unspecified state of consciousness
85111	9	Open fracture of vault of skull with cerebral laceration and contusion, with no loss of consciousness
85112	9	Open fracture of vault of skull with cerebral laceration and contusion, with prolonged [more than 24 hours] loss of consciousness, without return to pre-existing conscious level
85113	9	Open fracture of vault of skull with subarachnoid, subdural, and extradural hemorrhage, unspecified state of consciousness
85114	9	Open fracture of vault of skull with subarachnoid, subdural, and extradural hemorrhage, with no loss of consciousness
85115	9	Open fracture of vault of skull with subarachnoid, subdural, and extradural hemorrhage, with brief [less than one hour] loss of consciousness
85116	9	Open fracture of vault of skull with subarachnoid, subdural, and extradural hemorrhage, with prolonged [more than 24 hours] loss of consciousness, without return to pre-existing conscious level
85119	9	Open fracture of vault of skull with subarachnoid, subdural, and extradural hemorrhage, with loss of consciousness of unspecified duration
85120	9	Open fracture of vault of skull with other and unspecified intracranial hemorrhage, unspecified state of consciousness
85121	9	Open fracture of vault of skull with intracranial injury of other and unspecified nature, with no loss of consciousness
85122	9	Closed fracture of base of skull without mention of intra cranial injury, unspecified state of consciousness
85123	9	Closed fracture of base of skull without mention of intra cranial injury, with no loss of consciousness
85124	9	Closed fracture of base of skull without mention of intra cranial injury, with brief [less than one hour] loss of consciousness
85125	9	Closed fracture of base of skull without mention of intra cranial injury, with prolonged [more than 24 hours] loss of consciousness, without return to pre-existing conscious level
85126	9	Closed fracture of base of skull without mention of intra cranial injury, with loss of consciousness of unspecified duration
85129	9	Closed fracture of base of skull with cerebral laceration and contusion, unspecified state of consciousness
85130	9	Closed fracture of base of skull with cerebral laceration and contusion, with no loss of consciousness
85131	9	Closed fracture of base of skull with cerebral laceration and contusion, with brief [less than one hour] loss of consciousness
85132	9	Closed fracture of base of skull with cerebral laceration and contusion, with moderate [1-24 hours] loss of consciousness
85133	9	Closed fracture of base of skull with cerebral laceration and contusion, with prolonged [more than 24 hours] loss of consciousness and return to pre-existing conscious level
85134	9	Closed fracture of base of skull with cerebral laceration and contusion, with prolonged [more than 24 hours] loss of consciousness, without return to pre-existing conscious level
85135	9	Closed fracture of base of skull with cerebral laceration and contusion, with loss of consciousness of unspecified duration
85136	9	Closed fracture of base of skull with cerebral laceration and contusion, with concussion, unspecified
85139	9	Closed fracture of base of skull with subarachnoid, subdural, and extradural hemorrhage, unspecified state of consciousness
85140	9	Closed fracture of base of skull with subarachnoid, subdural, and extradural hemorrhage, with no loss of consciousness
85141	9	Closed fracture of base of skull with subarachnoid, subdural, and extradural hemorrhage, with brief [less than one hour] loss of consciousness
85142	9	Closed fracture of base of skull with subarachnoid, subdural, and extradural hemorrhage, with moderate [1-24 hours] loss of consciousness
85143	9	Closed fracture of base of skull with subarachnoid, subdural, and extradural hemorrhage, with prolonged [more than 24 hours] loss of consciousness and return to pre-existing conscious level
85144	9	Closed fracture of base of skull with subarachnoid, subdural, and extradural hemorrhage, with prolonged [more than 24 hours] loss of consciousness, without return to pre-existing conscious level
85145	9	Closed fracture of base of skull with subarachnoid, subdural, and extradural hemorrhage, with loss of consciousness of unspecified duration
85146	9	Closed fracture of base of skull with subarachnoid, subdural, and extradural hemorrhage, with concussion, unspecified
85149	9	Closed fracture of base of skull with other and unspecified intracranial hemorrhage, unspecified state of consciousness
85150	9	Closed fracture of base of skull with other and unspecified intracranial hemorrhage, with no loss of consciousness
85151	9	Closed fracture of base of skull with other and unspecified intracranial hemorrhage, with brief [less than one hour] loss of consciousness
85152	9	Closed fracture of base of skull with other and unspecified intracranial hemorrhage, with prolonged [more than 24 hours] loss of consciousness and return to pre-existing conscious level
85153	9	Closed fracture of base of skull with other and unspecified intracranial hemorrhage, with prolonged [more than 24 hours] loss of consciousness, without return to pre-existing conscious level
85154	9	Closed fracture of base of skull with other and unspecified intracranial hemorrhage, with loss of consciousness of unspecified duration
85155	9	Closed fracture of base of skull with other and unspecified intracranial hemorrhage, with concussion, unspecified
85156	9	Closed fracture of base of skull with intracranial injury of other and unspecified nature, with no loss of consciousness
85159	9	Closed fracture of base of skull with intracranial injury of other and unspecified nature, with loss of consciousness of unspecified duration
85160	9	Open fracture of base of skull without mention of intracranial injury, unspecified state of consciousness
85161	9	Open fracture of base of skull without mention of intracranial injury, with no loss of consciousness
85162	9	Open fracture of base of skull without mention of intracranial injury, with brief [less than one hour] loss of consciousness
85163	9	Open fracture of base of skull without mention of intracranial injury, with loss of consciousness of unspecified duration
85164	9	Open fracture of base of skull with cerebral laceration and contusion, unspecified state of consciousness
85165	9	Open fracture of base of skull with cerebral laceration and contusion, with no loss of consciousness
85166	9	Open fracture of base of skull with cerebral laceration and contusion, with prolonged [more than 24 hours] loss of consciousness, without return to pre-existing conscious level
85169	9	Open fracture of base of skull with subarachnoid, subdural, and extradural hemorrhage, unspecified state of consciousness
85170	9	Open fracture of base of skull with subarachnoid, subdural, and extradural hemorrhage, with no loss of consciousness
85171	9	Open fracture of base of skull with subarachnoid, subdural, and extradural hemorrhage, with brief [less than one hour] loss of consciousness
85172	9	Open fracture of base of skull with subarachnoid, subdural, and extradural hemorrhage, with prolonged [more than 24 hours] loss of consciousness, without return to pre-existing conscious level
85173	9	Open fracture of base of skull with subarachnoid, subdural, and extradural hemorrhage, with loss of consciousness of unspecified duration
85174	9	Open fracture of base of skull with other and unspecified intracranial hemorrhage, unspecified state of consciousness
85175	9	Open fracture of base of skull with intracranial injury of other and unspecified nature, with loss of consciousness of unspecified duration
85176	9	Other closed skull fracture without mention of intracranial injury, with loss of consciousness of unspecified duration
85179	9	Other closed skull fracture with cerebral laceration and contusion, with no loss of consciousness
85180	9	Other closed skull fracture with cerebral laceration and contusion, with brief [less than one hour] loss of consciousness
85181	9	Other closed skull fracture with cerebral laceration and contusion, with moderate [1-24 hours] loss of consciousness
85182	9	Other closed skull fracture with cerebral laceration and contusion, with prolonged [more than 24 hours] loss of consciousness, without return to pre-existing conscious level
85183	9	Other closed skull fracture with cerebral laceration and contusion, with loss of consciousness of unspecified duration
85184	9	Other closed skull fracture with subarachnoid, subdural, and extradural hemorrhage, unspecified state of consciousness
85185	9	Other closed skull fracture with subarachnoid, subdural, and extradural hemorrhage, with no loss of consciousness
85186	9	Other closed skull fracture with subarachnoid, subdural, and extradural hemorrhage, with brief [less than one hour] loss of consciousness
85189	9	Other closed skull fracture with subarachnoid, subdural, and extradural hemorrhage, with prolonged [more than 24 hours] loss of consciousness, without return to pre-existing conscious level
85190	9	Other closed skull fracture with subarachnoid, subdural, and extradural hemorrhage, with loss of consciousness of unspecified duration
85191	9	Other closed skull fracture with other and unspecified intracranial hemorrhage, with no loss of consciousness
85192	9	Other closed skull fracture with other and unspecified intracranial hemorrhage, with brief [less than one hour] loss of consciousness
85193	9	Other closed skull fracture with other and unspecified intracranial hemorrhage, with loss of consciousness of unspecified duration
85194	9	Other open skull fracture with cerebral laceration and contusion, with brief [less than one hour] loss of consciousness
85195	9	Other open skull fracture with cerebral laceration and contusion, with loss of consciousness of unspecified duration
85196	9	Other open skull fracture with subarachnoid, subdural, and extradural hemorrhage, unspecified state of consciousness
85199	9	Other open skull fracture with subarachnoid, subdural, and extradural hemorrhage, with brief [less than one hour] loss of consciousness
85200	9	Other open skull fracture with subarachnoid, subdural, and extradural hemorrhage, with prolonged [more than 24 hours] loss of consciousness, without return to pre-existing conscious level
85201	9	Other open skull fracture with subarachnoid, subdural, and extradural hemorrhage, with loss of consciousness of unspecified duration
85202	9	Closed fractures involving skull or face with other bones with subarachnoid, subdural, and extradural hemorrhage, unspecified state of consciousness
85203	9	Closed fractures involving skull or face with other bones with subarachnoid, subdural, and extradural hemorrhage, with no loss of consciousness
85204	9	Closed fractures involving skull or face with other bones with subarachnoid, subdural, and extradural hemorrhage, with brief [less than one hour] loss of consciousness
85205	9	Closed fractures involving skull or face with other bones with subarachnoid, subdural, and extradural hemorrhage, with prolonged [more than 24 hours] loss of consciousness, without return to pre-existing conscious level
85206	9	Closed fractures involving skull or face with other bones with subarachnoid, subdural, and extradural hemorrhage, with loss of consciousness of unspecified duration
85209	9	Closed fractures involving skull or face with other bones, with other and unspecified intracranial hemorrhage, with no loss of consciousness
85210	9	Closed fractures involving skull or face with other bones, with other and unspecified intracranial hemorrhage, with loss of consciousness of unspecified duration
85211	9	Open fractures involving skull or face with other bones with subarachnoid, subdural, and extradural hemorrhage, with loss of consciousness of unspecified duration
85212	9	Concussion with no loss of consciousness
85213	9	Concussion, with loss of consciousness of 30 minutes or less
85214	9	Concussion with moderate loss of consciousness
85215	9	Concussion with loss of consciousness of unspecified duration
85216	9	Concussion, unspecified
85219	9	Cortex (cerebral) contusion without mention of open intracranial wound, unspecified state of consciousness
85220	9	Cortex (cerebral) contusion without mention of open intracranial wound, with no loss of consciousness
85221	9	Cortex (cerebral) contusion without mention of open intracranial wound, with brief [less than one hour] loss of consciousness
85222	9	Cortex (cerebral) contusion without mention of open intracranial wound, with moderate [1-24 hours] loss of consciousness
85223	9	Cortex (cerebral) contusion without mention of open intracranial wound, with prolonged [more than 24 hours] loss of consciousness without return to pre-existing conscious level
85224	9	Cortex (cerebral) contusion without mention of open intracranial wound, with loss of consciousness of unspecified duration
85225	9	Cortex (cerebral) laceration without mention of open intracranial wound, unspecified state of consciousness
85226	9	Cortex (cerebral) laceration without mention of open intracranial wound, with no loss of consciousness
85229	9	Cortex (cerebral) laceration without mention of open intracranial wound, with prolonged [more than 24 hours] loss of consciousness without return to pre-existing conscious level
85230	9	Cerebellar or brain stem contusion without mention of open intracranial wound, unspecified state of consciousness
85231	9	Cerebellar or brain stem contusion without mention of open intracranial wound, with no loss of consciousness
85232	9	Cerebellar or brain stem contusion without mention of open intracranial wound, with brief [less than one hour] loss of consciousness
85233	9	Cerebellar or brain stem contusion without mention of open intracranial wound, with loss of consciousness of unspecified duration
85234	9	Cerebellar or brain stem contusion with open intracranial wound, unspecified state of consciousness
85235	9	Cerebellar or brain stem laceration without mention of open intracranial wound, unspecified state of consciousness
85236	9	Cerebellar or brain stem laceration without mention of open intracranial wound, with brief [less than 1 hour] loss of consciousness
85239	9	Cerebellar or brain stem laceration with open intracranial wound, with loss of consciousness of unspecified duration
85240	9	Other and unspecified cerebral laceration and contusion, without mention of open intracranial wound, unspecified state of consciousness
85241	9	Other and unspecified cerebral laceration and contusion, without mention of open intracranial wound, with no loss of consciousness
85242	9	Other and unspecified cerebral laceration and contusion, without mention of open intracranial wound, with brief [less than one hour] loss of consciousness
85243	9	Other and unspecified cerebral laceration and contusion, without mention of open intracranial wound, with moderate [1-24 hours] loss of consciousness
85244	9	Other and unspecified cerebral laceration and contusion, without mention of open intracranial wound, with prolonged [more than 24 hours] loss of consciousness without return to pre-existing conscious level
85245	9	Other and unspecified cerebral laceration and contusion, without mention of open intracranial wound, with loss of consciousness of unspecified duration
85246	9	Other and unspecified cerebral laceration and contusion, without mention of open intracranial wound, with concussion, unspecified
85249	9	Other and unspecified cerebral laceration and contusion, with open intracranial wound, with prolonged [more than 24 hours] loss of consciousness and return to pre-existing conscious level
85250	9	Other and unspecified cerebral laceration and contusion, with open intracranial wound, with prolonged [more than 24 hours] loss of consciousness without return to pre-existing conscious level
85251	9	Other and unspecified cerebral laceration and contusion, with open intracranial wound, with loss of consciousness of unspecified duration
85252	9	Subarachnoid hemorrhage following injury without mention of open intracranial wound, unspecified state of consciousness
85253	9	Subarachnoid hemorrhage following injury without mention of open intracranial wound, with no loss of consciousness
85254	9	Subarachnoid hemorrhage following injury without mention of open intracranial wound, with brief [less than one hour] loss of consciousness
85255	9	Subarachnoid hemorrhage following injury without mention of open intracranial wound, with moderate [1-24 hours] loss of consciousness
85256	9	Subarachnoid hemorrhage following injury without mention of open intracranial wound, with prolonged [more than 24 hours] loss of consciousness and return to pre-existing conscious level
85259	9	Subarachnoid hemorrhage following injury without mention of open intracranial wound, with prolonged [more than 24 hours] loss of consciousness without return to pre-existing conscious level
85300	9	Subarachnoid hemorrhage following injury without mention of open intracranial wound, with loss of consciousness of unspecified duration
85301	9	Subarachnoid hemorrhage following injury without mention of open intracranial wound, with concussion, unspecified
85302	9	Subarachnoid hemorrhage following injury with open intracranial wound, with no loss of consciousness
85303	9	Subarachnoid hemorrhage following injury with open intracranial wound, with loss of consciousness of unspecified duration
85304	9	Subdural hemorrhage following injury without mention of open intracranial wound, unspecified state of consciousness
85305	9	Subdural hemorrhage following injury without mention of open intracranial wound, with no loss of consciousness
85306	9	Subdural hemorrhage following injury without mention of open intracranial wound, with brief [less than one hour] loss of consciousness
85309	9	Subdural hemorrhage following injury without mention of open intracranial wound, with moderate [1-24 hours] loss of consciousness
85310	9	Subdural hemorrhage following injury without mention of open intracranial wound, with prolonged [more than 24 hours] loss of consciousness and return to pre-existing conscious level
85311	9	Subdural hemorrhage following injury without mention of open intracranial wound, with prolonged [more than 24 hours] loss of consciousness without return to pre-existing conscious level
85312	9	Subdural hemorrhage following injury without mention of open intracranial wound, with loss of consciousness of unspecified duration
85313	9	Subdural hemorrhage following injury without mention of open intracranial wound, with concussion, unspecified
85314	9	Subdural hemorrhage following injury with open intracranial wound, unspecified state of consciousness
85315	9	Subdural hemorrhage following injury with open intracranial wound, with no loss of consciousness
85316	9	Subdural hemorrhage following injury with open intracranial wound, with brief [less than one hour] loss of consciousness
85319	9	Subdural hemorrhage following injury with open intracranial wound, with prolonged [more than 24 hours] loss of consciousness without return to pre-existing conscious level
85400	9	Subdural hemorrhage following injury with open intracranial wound, with concussion, unspecified
85401	9	Extradural hemorrhage following injury without mention of open intracranial wound, unspecified state of consciousness
85402	9	Extradural hemorrhage following injury without mention of open intracranial wound, with no loss of consciousness
85403	9	Extradural hemorrhage following injury without mention of open intracranial wound, with brief [less than 1 hour] loss of consciousness
85404	9	Extradural hemorrhage following injury without mention of open intracranial wound, with prolonged [more than 24 hours] loss of consciousness without return to pre-existing conscious level
85405	9	Extradural hemorrhage following injury without mention of open intracranial wound, with loss of consciousness of unspecified duration
85406	9	Other and unspecified intracranial hemorrhage following injury without mention of open intracranial wound, unspecified state of consciousness
85409	9	Other and unspecified intracranial hemorrhage following injury without mention of open intracranial wound, with no loss of consciousness
85410	9	Other and unspecified intracranial hemorrhage following injury without mention of open intracranial wound, with brief [less than one hour] loss of consciousness
85411	9	Other and unspecified intracranial hemorrhage following injury without mention of open intracranial wound, with prolonged [more than 24 hours] loss of consciousness and return to pre- existing conscious level
85412	9	Other and unspecified intracranial hemorrhage following injury without mention of open intracranial wound, with prolonged [more than 24 hours] loss of consciousness without return to pre-existing conscious level
85413	9	Other and unspecified intracranial hemorrhage following injury without mention of open intracranial wound, with loss of consciousness of unspecified duration
85414	9	Other and unspecified intracranial hemorrhage following injury without mention of open intracranial wound, with concussion, unspecified
85415	9	Other and unspecified intracranial hemorrhage following injury with open intracranial wound, with loss of consciousness of unspecified duration
85416	9	Intracranial injury of other and unspecified nature without mention of open intracranial wound, unspecified state of consciousness
85419	9	Intracranial injury of other and unspecified nature without mention of open intracranial wound, with no loss of consciousness
9070	9	Intracranial injury of other and unspecified nature without mention of open intracranial wound, with brief [less than one hour] loss of consciousness
9501	9	Intracranial injury of other and unspecified nature without mention of open intracranial wound, with prolonged [more than 24 hours] loss of consciousness without return to pre-existing conscious level
9502	9	Intracranial injury of other and unspecified nature without mention of open intracranial wound, with loss of consciousness of unspecified duration
9503	9	Late effect of intracranial injury without mention of skull fracture
95901	9	Head injury, unspecified
F0781	10	Postconcussional syndrome
S020XXA	10	Fracture of vault of skull, initial encounter for closed fracture
S020XXB	10	Fracture of vault of skull, initial encounter for open fracture
S02101A	10	Fracture of base of skull, right side, initial encounter for closed fracture
S02101B	10	Fracture of base of skull, right side, initial encounter for open fracture
S02102A	10	Fracture of base of skull, left side, initial encounter for closed fracture
S02102B	10	Fracture of base of skull, left side, initial encounter for open fracture
S02109A	10	Fracture of base of skull, unspecified side, initial encounter for closed fracture
S02109B	10	Fracture of base of skull, unspecified side, initial encounter for open fracture
S02110A	10	Type I occipital condyle fracture, unspecified side, initial encounter for closed fracture
S02110B	10	Type I occipital condyle fracture, unspecified side, initial encounter for open fracture
S02111A	10	Type II occipital condyle fracture, unspecified side, initial encounter for closed fracture
S02111B	10	Type II occipital condyle fracture, unspecified side, initial encounter for open fracture
S02112A	10	Type III occipital condyle fracture, unspecified side, initial encounter for closed fracture
S02112B	10	Type III occipital condyle fracture, unspecified side, initial encounter for open fracture
S02113A	10	Unspecified occipital condyle fracture, initial encounter for closed fracture
S02113B	10	Unspecified occipital condyle fracture, initial encounter for open fracture
S02118A	10	Other fracture of occiput, unspecified side, initial encounter for closed fracture
S02118B	10	Other fracture of occiput, unspecified side, initial encounter for open fracture
S02119A	10	Unspecified fracture of occiput, initial encounter for closed fracture
S02119B	10	Unspecified fracture of occiput, initial encounter for open fracture
S0211AA	10	Type I occipital condyle fracture, right side, initial encounter for closed fracture
S0211AB	10	Type I occipital condyle fracture, right side, initial encounter for open fracture
S0211BA	10	Type I occipital condyle fracture, left side, initial encounter for closed fracture
S0211BB	10	Type I occipital condyle fracture, left side, initial encounter for open fracture
S0211CA	10	Type II occipital condyle fracture, right side, initial encounter for closed fracture
S0211CB	10	Type II occipital condyle fracture, right side, initial encounter for open fracture
S0211DA	10	Type II occipital condyle fracture, left side, initial encounter for closed fracture
S0211DB	10	Type II occipital condyle fracture, left side, initial encounter for open fracture
S0211EA	10	Type III occipital condyle fracture, right side, initial encounter for closed fracture
S0211EB	10	Type III occipital condyle fracture, right side, initial encounter for open fracture
S0211FA	10	Type III occipital condyle fracture, left side, initial encounter for closed fracture
S0211FB	10	Type III occipital condyle fracture, left side, initial encounter for open fracture
S0211GA	10	Other fracture of occiput, right side, initial encounter for closed fracture
S0211GB	10	Other fracture of occiput, right side, initial encounter for open fracture
S0211HA	10	Other fracture of occiput, left side, initial encounter for closed fracture
S0211HB	10	Other fracture of occiput, left side, initial encounter for open fracture
S0219XA	10	Other fracture of base of skull, initial encounter for closed fracture
S0219XB	10	Other fracture of base of skull, initial encounter for open fracture
S0280XA	10	Fracture of other specified skull and facial bones, unspecified side, initial encounter for closed fracture
S0280XB	10	Fracture of other specified skull and facial bones, unspecified side, initial encounter for open fracture
S0281XA	10	Fracture of other specified skull and facial bones, right side, initial encounter for closed fracture
S0281XB	10	Fracture of other specified skull and facial bones, right side, initial encounter for open fracture
S0282XA	10	Fracture of other specified skull and facial bones, left side, initial encounter for closed fracture
S0282XB	10	Fracture of other specified skull and facial bones, left side, initial encounter for open fracture
S0291XA	10	Unspecified fracture of skull, initial encounter for closed fracture
S0291XB	10	Unspecified fracture of skull, initial encounter for open fracture
S0402XA	10	Injury of optic chiasm, initial encounter
S04031A	10	Injury of optic tract and pathways, right side, initial encounter
S04032A	10	Injury of optic tract and pathways, left side, initial encounter
S04039A	10	Injury of optic tract and pathways, unspecified side, initial encounter
S04041A	10	Injury of visual cortex, right side, initial encounter
S04042A	10	Injury of visual cortex, left side, initial encounter
S04049A	10	Injury of visual cortex, unspecified side, initial encounter
S060X0A	10	Concussion without loss of consciousness, initial encounter
S060X1A	10	Concussion with loss of consciousness of 30 minutes or less, initial encounter
S060X9A	10	Concussion with loss of consciousness of unspecified duration, initial encounter
S061X0A	10	Traumatic cerebral edema without loss of consciousness, initial encounter
S061X1A	10	Traumatic cerebral edema with loss of consciousness of 30 minutes or less, initial encounter
S061X2A	10	Traumatic cerebral edema with loss of consciousness of 31 minutes to 59 minutes, initial encounter
S061X3A	10	Traumatic cerebral edema with loss of consciousness of 1 hour to 5 hours 59 minutes, initial encounter
S061X4A	10	Traumatic cerebral edema with loss of consciousness of 6 hours to 24 hours, initial encounter
S061X5A	10	Traumatic cerebral edema with loss of consciousness greater than 24 hours with return to pre-existing conscious level, initial encounter
S061X6A	10	Traumatic cerebral edema with loss of consciousness greater than 24 hours without return to pre-existing conscious level with patient surviving, initial encounter
S061X7A	10	Traumatic cerebral edema with loss of consciousness of any duration with death due to brain injury prior to regaining consciousness, initial encounter
S061X8A	10	Traumatic cerebral edema with loss of consciousness of any duration with death due to other cause prior to regaining consciousness, initial encounter
S061X9A	10	Traumatic cerebral edema with loss of consciousness of unspecified duration, initial encounter
S062X0A	10	Diffuse traumatic brain injury without loss of consciousness, initial encounter
S062X1A	10	Diffuse traumatic brain injury with loss of consciousness of 30 minutes or less, initial encounter
S062X2A	10	Diffuse traumatic brain injury with loss of consciousness of 31 minutes to 59 minutes, initial encounter
S062X3A	10	Diffuse traumatic brain injury with loss of consciousness of 1 hour to 5 hours 59 minutes, initial encounter
S062X4A	10	Diffuse traumatic brain injury with loss of consciousness of 6 hours to 24 hours, initial encounter
S062X5A	10	Diffuse traumatic brain injury with loss of consciousness greater than 24 hours with return to pre-existing conscious levels, initial encounter
S062X6A	10	Diffuse traumatic brain injury with loss of consciousness greater than 24 hours without return to pre-existing conscious level with patient surviving, initial encounter
S062X7A	10	Diffuse traumatic brain injury with loss of consciousness of any duration with death due to brain injury prior to regaining consciousness, initial encounter
S062X8A	10	Diffuse traumatic brain injury with loss of consciousness of any duration with death due to other cause prior to regaining consciousness, initial encounter
S062X9A	10	Diffuse traumatic brain injury with loss of consciousness of unspecified duration, initial encounter
S06302A	10	Unspecified focal traumatic brain injury with loss of consciousness of 31 minutes to 59 minutes, initial encounter
S06303A	10	Unspecified focal traumatic brain injury with loss of consciousness of 1 hour to 5 hours 59 minutes, initial encounter
S06304A	10	Unspecified focal traumatic brain injury with loss of consciousness of 6 hours to 24 hours, initial encounter
S06305A	10	Unspecified focal traumatic brain injury with loss of consciousness greater than 24 hours with return to pre-existing conscious level, initial encounter
S06306A	10	Unspecified focal traumatic brain injury with loss of consciousness greater than 24 hours without return to pre-existing conscious level with patient surviving, initial encounter
S06307A	10	Unspecified focal traumatic brain injury with loss of consciousness of any duration with death due to brain injury prior to regaining consciousness, initial encounter
S06308A	10	Unspecified focal traumatic brain injury with loss of consciousness of any duration with death due to other cause prior to regaining consciousness, initial encounter
S06309A	10	Unspecified focal traumatic brain injury with loss of consciousness of unspecified duration, initial encounter
S06310A	10	Contusion and laceration of right cerebrum without loss of consciousness, initial encounter
S06311A	10	Contusion and laceration of right cerebrum with loss of consciousness of 30 minutes or less, initial encounter
S06312A	10	Contusion and laceration of right cerebrum with loss of consciousness of 31 minutes to 59 minutes, initial encounter
S06313A	10	Contusion and laceration of right cerebrum with loss of consciousness of 1 hour to 5 hours 59 minutes, initial encounter
S06314A	10	Contusion and laceration of right cerebrum with loss of consciousness of 6 hours to 24 hours, initial encounter
S06315A	10	Contusion and laceration of right cerebrum with loss of consciousness greater than 24 hours with return to pre-existing conscious level, initial encounter
S06316A	10	Contusion and laceration of right cerebrum with loss of consciousness greater than 24 hours without return to pre-existing conscious level with patient surviving, initial encounter
S06317A	10	Contusion and laceration of right cerebrum with loss of consciousness of any duration with death due to brain injury prior to regaining consciousness, initial encounter
S06318A	10	Contusion and laceration of right cerebrum with loss of consciousness of any duration with death due to other cause prior to regaining consciousness, initial encounter
S06319A	10	Contusion and laceration of right cerebrum with loss of consciousness of unspecified duration, initial encounter
S06320A	10	Contusion and laceration of left cerebrum without loss of consciousness, initial encounter
S06321A	10	Contusion and laceration of left cerebrum with loss of consciousness of 30 minutes or less, initial encounter
S06322A	10	Contusion and laceration of left cerebrum with loss of consciousness of 31 minutes to 59 minutes, initial encounter
S06323A	10	Contusion and laceration of left cerebrum with loss of consciousness of 1 hour to 5 hours 59 minutes, initial encounter
S06324A	10	Contusion and laceration of left cerebrum with loss of consciousness of 6 hours to 24 hours, initial encounter
S06325A	10	Contusion and laceration of left cerebrum with loss of consciousness greater than 24 hours with return to pre-existing conscious level, initial encounter
S06326A	10	Contusion and laceration of left cerebrum with loss of consciousness greater than 24 hours without return to pre-existing conscious level with patient surviving, initial encounter
S06327A	10	Contusion and laceration of left cerebrum with loss of consciousness of any duration with death due to brain injury prior to regaining consciousness, initial encounter
S06328A	10	Contusion and laceration of left cerebrum with loss of consciousness of any duration with death due to other cause prior to regaining consciousness, initial encounter
S06330A	10	Contusion and laceration of cerebrum, unspecified, without loss of consciousness, initial encounter
S06331A	10	Contusion and laceration of cerebrum, unspecified, with loss of consciousness of 30 minutes or less, initial encounter
S06332A	10	Contusion and laceration of cerebrum, unspecified, with loss of consciousness of 31 minutes to 59 minutes, initial encounter
S06333A	10	Contusion and laceration of cerebrum, unspecified, with loss of consciousness of 1 hour to 5 hours 59 minutes, initial encounter
S06334A	10	Contusion and laceration of cerebrum, unspecified, with loss of consciousness of 6 hours to 24 hours, initial encounter
S06335A	10	Contusion and laceration of cerebrum, unspecified, with loss of consciousness greater than 24 hours with return to pre-existing conscious level, initial encounter
S06336A	10	Contusion and laceration of cerebrum, unspecified, with loss of consciousness greater than 24 hours without return to pre-existing conscious level with patient surviving, initial encounter
S06337A	10	Contusion and laceration of cerebrum, unspecified, with loss of consciousness of any duration with death due to brain injury prior to regaining consciousness, initial encounter
S06338A	10	Contusion and laceration of cerebrum, unspecified, with loss of consciousness of any duration with death due to other cause prior to regaining consciousness, initial encounter
S06339A	10	Contusion and laceration of cerebrum, unspecified, with loss of consciousness of unspecified duration, initial encounter
S06340A	10	Traumatic hemorrhage of right cerebrum without loss of consciousness, initial encounter
S06341A	10	Traumatic hemorrhage of right cerebrum with loss of consciousness of 30 minutes or less, initial encounter
S06342A	10	Traumatic hemorrhage of right cerebrum with loss of consciousness of 31 minutes to 59 minutes, initial encounter
S06343A	10	Traumatic hemorrhage of right cerebrum with loss of consciousness of 1 hours to 5 hours 59 minutes, initial encounter
S06344A	10	Traumatic hemorrhage of right cerebrum with loss of consciousness of 6 hours to 24 hours, initial encounter
S06345A	10	Traumatic hemorrhage of right cerebrum with loss of consciousness greater than 24 hours with return to pre-existing conscious level, initial encounter
S06346A	10	Traumatic hemorrhage of right cerebrum with loss of consciousness greater than 24 hours without return to pre-existing conscious level with patient surviving, initial encounter
S06347A	10	Traumatic hemorrhage of right cerebrum with loss of consciousness of any duration with death due to brain injury prior to regaining consciousness, initial encounter
S06348A	10	Traumatic hemorrhage of right cerebrum with loss of consciousness of any duration with death due to other cause prior to regaining consciousness, initial encounter
S06349A	10	Traumatic hemorrhage of right cerebrum with loss of consciousness of unspecified duration, initial encounter
S06350A	10	Traumatic hemorrhage of left cerebrum without loss of consciousness, initial encounter
S06351A	10	Traumatic hemorrhage of left cerebrum with loss of consciousness of 30 minutes or less, initial encounter
S06352A	10	Traumatic hemorrhage of left cerebrum with loss of consciousness of 31 minutes to 59 minutes, initial encounter
S06353A	10	Traumatic hemorrhage of left cerebrum with loss of consciousness of 1 hours to 5 hours 59 minutes, initial encounter
S06354A	10	Traumatic hemorrhage of left cerebrum with loss of consciousness of 6 hours to 24 hours, initial encounter
S06355A	10	Traumatic hemorrhage of left cerebrum with loss of consciousness greater than 24 hours with return to pre-existing conscious level, initial encounter
S06356A	10	Traumatic hemorrhage of left cerebrum with loss of consciousness greater than 24 hours without return to pre-existing conscious level with patient surviving, initial encounter
S06357A	10	Traumatic hemorrhage of left cerebrum with loss of consciousness of any duration with death due to brain injury prior to regaining consciousness, initial encounter
S06358A	10	Traumatic hemorrhage of left cerebrum with loss of consciousness of any duration with death due to other cause prior to regaining consciousness, initial encounter
S06359A	10	Traumatic hemorrhage of left cerebrum with loss of consciousness of unspecified duration, initial encounter
S06360A	10	Traumatic hemorrhage of cerebrum, unspecified, without loss of consciousness, initial encounter
S06361A	10	Traumatic hemorrhage of cerebrum, unspecified, with loss of consciousness of 30 minutes or less, initial encounter
S06362A	10	Traumatic hemorrhage of cerebrum, unspecified, with loss of consciousness of 31 minutes to 59 minutes, initial encounter
S06363A	10	Traumatic hemorrhage of cerebrum, unspecified, with loss of consciousness of 1 hours to 5 hours 59 minutes, initial encounter
S06365A	10	Traumatic hemorrhage of cerebrum, unspecified, with loss of consciousness greater than 24 hours with return to pre-existing conscious level, initial encounter
S06366A	10	Traumatic hemorrhage of cerebrum, unspecified, with loss of consciousness greater than 24 hours without return to pre-existing conscious level with patient surviving, initial encounter
S06367A	10	Traumatic hemorrhage of cerebrum, unspecified, with loss of consciousness of any duration with death due to brain injury prior to regaining consciousness, initial encounter
S06368A	10	Traumatic hemorrhage of cerebrum, unspecified, with loss of consciousness of any duration with death due to other cause prior to regaining consciousness, initial encounter
S06369A	10	Traumatic hemorrhage of cerebrum, unspecified, with loss of consciousness of unspecified duration, initial encounter
S06369S	10	Traumatic hemorrhage of cerebrum, unspecified, with loss of consciousness of unspecified duration, sequela
S06370A	10	Contusion, laceration, and hemorrhage of cerebellum without loss of consciousness, initial encounter
S06371A	10	Contusion, laceration, and hemorrhage of cerebellum with loss of consciousness of 30 minutes or less, initial encounter
S06372A	10	Contusion, laceration, and hemorrhage of cerebellum with loss of consciousness of 31 minutes to 59 minutes, initial encounter
S06373A	10	Contusion, laceration, and hemorrhage of cerebellum with loss of consciousness of 1 hour to 5 hours 59 minutes, initial encounter
S06374A	10	Contusion, laceration, and hemorrhage of cerebellum with loss of consciousness of 6 hours to 24 hours, initial encounter
S06375A	10	Contusion, laceration, and hemorrhage of cerebellum with loss of consciousness greater than 24 hours with return to pre-existing conscious level, initial encounter
S06376A	10	Contusion, laceration, and hemorrhage of cerebellum with loss of consciousness greater than 24 hours without return to pre-existing conscious level with patient surviving, initial encounter
S06377A	10	Contusion, laceration, and hemorrhage of cerebellum with loss of consciousness of any duration with death due to brain injury prior to regaining consciousness, initial encounter
S06378A	10	Contusion, laceration, and hemorrhage of cerebellum with loss of consciousness of any duration with death due to other cause prior to regaining consciousness, initial encounter
S06379A	10	Contusion, laceration, and hemorrhage of cerebellum with loss of consciousness of unspecified duration, initial encounter
S06380A	10	Contusion, laceration, and hemorrhage of brainstem without loss of consciousness, initial encounter
S06381A	10	Contusion, laceration, and hemorrhage of brainstem with loss of consciousness of 30 minutes or less, initial encounter
S06382A	10	Contusion, laceration, and hemorrhage of brainstem with loss of consciousness of 31 minutes to 59 minutes, initial encounter
S06383A	10	Contusion, laceration, and hemorrhage of brainstem with loss of consciousness of 1 hour to 5 hours 59 minutes, initial encounter
S06384A	10	Contusion, laceration, and hemorrhage of brainstem with loss of consciousness of 6 hours to 24 hours, initial encounter
S06385A	10	Contusion, laceration, and hemorrhage of brainstem with loss of consciousness greater than 24 hours with return to pre-existing conscious level, initial encounter
S06386A	10	Contusion, laceration, and hemorrhage of brainstem with loss of consciousness greater than 24 hours without return to pre-existing conscious level with patient surviving, initial encounter
S06387A	10	Contusion, laceration, and hemorrhage of brainstem with loss of consciousness of any duration with death due to brain injury prior to regaining consciousness, initial encounter
S06388A	10	Contusion, laceration, and hemorrhage of brainstem with loss of consciousness of any duration with death due to other cause prior to regaining consciousness, initial encounter
S06389A	10	Contusion, laceration, and hemorrhage of brainstem with loss of consciousness of unspecified duration, initial encounter
S064X0A	10	Epidural hemorrhage without loss of consciousness, initial encounter
S064X1A	10	Epidural hemorrhage with loss of consciousness of 30 minutes or less, initial encounter
S064X2A	10	Epidural hemorrhage with loss of consciousness of 31 minutes to 59 minutes, initial encounter
S064X3A	10	Epidural hemorrhage with loss of consciousness of 1 hour to 5 hours 59 minutes, initial encounter
S064X4A	10	Epidural hemorrhage with loss of consciousness of 6 hours to 24 hours, initial encounter
S064X5A	10	Epidural hemorrhage with loss of consciousness greater than 24 hours with return to pre-existing conscious level, initial encounter
S064X6A	10	Epidural hemorrhage with loss of consciousness greater than 24 hours without return to pre-existing conscious level with patient surviving, initial encounter
S064X7A	10	Epidural hemorrhage with loss of consciousness of any duration with death due to brain injury prior to regaining consciousness, initial encounter
S064X8A	10	Epidural hemorrhage with loss of consciousness of any duration with death due to other causes prior to regaining consciousness, initial encounter
S064X9A	10	Epidural hemorrhage with loss of consciousness of unspecified duration, initial encounter
S065X0A	10	Traumatic subdural hemorrhage without loss of consciousness, initial encounter
S065X1A	10	Traumatic subdural hemorrhage with loss of consciousness of 30 minutes or less, initial encounter
S065X2A	10	Traumatic subdural hemorrhage with loss of consciousness of 31 minutes to 59 minutes, initial encounter
S065X3A	10	Traumatic subdural hemorrhage with loss of consciousness of 1 hour to 5 hours 59 minutes, initial encounter
S065X4A	10	Traumatic subdural hemorrhage with loss of consciousness of 6 hours to 24 hours, initial encounter
S065X5A	10	Traumatic subdural hemorrhage with loss of consciousness greater than 24 hours with return to pre-existing conscious level, initial encounter
S065X6A	10	Traumatic subdural hemorrhage with loss of consciousness greater than 24 hours without return to pre-existing conscious level with patient surviving, initial encounter
S065X7A	10	Traumatic subdural hemorrhage with loss of consciousness of any duration with death due to brain injury before regaining consciousness, initial encounter
S065X8A	10	Traumatic subdural hemorrhage with loss of consciousness of any duration with death due to other cause before regaining consciousness, initial encounter
S065X9A	10	Traumatic subdural hemorrhage with loss of consciousness of unspecified duration, initial encounter
S066X0A	10	Traumatic subarachnoid hemorrhage without loss of consciousness, initial encounter
S066X1A	10	Traumatic subarachnoid hemorrhage with loss of consciousness of 30 minutes or less, initial encounter
S066X2A	10	Traumatic subarachnoid hemorrhage with loss of consciousness of 31 minutes to 59 minutes, initial encounter
S066X3A	10	Traumatic subarachnoid hemorrhage with loss of consciousness of 1 hour to 5 hours 59 minutes, initial encounter
S066X4A	10	Traumatic subarachnoid hemorrhage with loss of consciousness of 6 hours to 24 hours, initial encounter
S066X5A	10	Traumatic subarachnoid hemorrhage with loss of consciousness greater than 24 hours with return to pre-existing conscious level, initial encounter
S066X6A	10	Traumatic subarachnoid hemorrhage with loss of consciousness greater than 24 hours without return to pre-existing conscious level with patient surviving, initial encounter
S066X7A	10	Traumatic subarachnoid hemorrhage with loss of consciousness of any duration with death due to brain injury prior to regaining consciousness, initial encounter
S066X8A	10	Traumatic subarachnoid hemorrhage with loss of consciousness of any duration with death due to other cause prior to regaining consciousness, initial encounter
S066X9A	10	Traumatic subarachnoid hemorrhage with loss of consciousness of unspecified duration, initial encounter
S06890A	10	Other specified intracranial injury without loss of consciousness, initial encounter
S06891A	10	Other specified intracranial injury with loss of consciousness of 30 minutes or less, initial encounter
S06892A	10	Other specified intracranial injury with loss of consciousness of 31 minutes to 59 minutes, initial encounter
S06893A	10	Other specified intracranial injury with loss of consciousness of 1 hour to 5 hours 59 minutes, initial encounter
S06894A	10	Other specified intracranial injury with loss of consciousness of 6 hours to 24 hours, initial encounter
S06895A	10	Other specified intracranial injury with loss of consciousness greater than 24 hours with return to pre-existing conscious level, initial encounter
S06896A	10	Other specified intracranial injury with loss of consciousness greater than 24 hours without return to pre-existing conscious level with patient surviving, initial encounter
S06897A	10	Other specified intracranial injury with loss of consciousness of any duration with death due to brain injury prior to regaining consciousness, initial encounter
S06898A	10	Other specified intracranial injury with loss of consciousness of any duration with death due to other cause prior to regaining consciousness, initial encounter
S06899A	10	Other specified intracranial injury with loss of consciousness of unspecified duration, initial encounter
S069X0A	10	Unspecified intracranial injury without loss of consciousness, initial encounter
S069X1A	10	Unspecified intracranial injury with loss of consciousness of 30 minutes or less, initial encounter
S069X2A	10	Unspecified intracranial injury with loss of consciousness of 31 minutes to 59 minutes, initial encounter
S069X3A	10	Unspecified intracranial injury with loss of consciousness of 1 hour to 5 hours 59 minutes, initial encounter
S069X4A	10	Unspecified intracranial injury with loss of consciousness of 6 hours to 24 hours, initial encounter
S069X5A	10	Unspecified intracranial injury with loss of consciousness greater than 24 hours with return to pre-existing conscious level, initial encounter
S069X6A	10	Unspecified intracranial injury with loss of consciousness greater than 24 hours without return to pre-existing conscious level with patient surviving, initial encounter
S069X7A	10	Unspecified intracranial injury with loss of consciousness of any duration with death due to brain injury prior to regaining consciousness, initial encounter
S069X8A	10	Unspecified intracranial injury with loss of consciousness of any duration with death due to other cause prior to regaining consciousness, initial encounter
S069X9A	10	Unspecified intracranial injury with loss of consciousness of unspecified duration, initial encounter
S069X9S	10	Unspecified intracranial injury with loss of consciousness of unspecified duration, sequela
S071XXA	10	Crushing injury of skull, initial encounter
